# Supplementary material for: Embryonic Exposure to Tryptophan Yields Bullying Victimization via Reprogramming the Microbiota-Gut-Brain Axis in a Chicken Model
Source: Nutrients. 2022 Feb 4;14(3):661. doi: 10.3390/nu14030661 (PMC8839409; doi:10.3390/nu14030661)
Supplement: Supplementary file 1 [file nutrients-14-00661-s001.zip]

Archive with 6 entries (6 files):
- Supplementary Table S1.pdf
- Supplementary Table S2.xlsx
- Supplementary Table S3.xlsx
- Supplementary Table S4.xlsx
- Supplementary Table S5.pdf
- Supplementary Table S6.pdf
