# Supplementary material for: Embryonic Exposure to Tryptophan Yields Bullying Victimization via Reprogramming the Microbiota-Gut-Brain Axis in a Chicken Model
Source: Nutrients. 2022 Feb 4;14(3):661. doi: 10.3390/nu14030661 (PMC8839409; doi:10.3390/nu14030661)
Supplement: Supplementary file 1 [file nutrients-14-00661-s001.zip › Supplementary Table S2.xlsx]

## Sheet: tags_stat_summary
Supplementary Table S2. The summary table of sample tag distribution
Sample_ID	clean_tags	valid_tags	valid_percent	valid minLength	valid meanLength	valid maxLength	OTU_counts	Total_OTUs
Saline1	30289	28986	0.957	250	252.95	256	605	1272
Saline2	28749	27724	0.9643	251	253.04	255	539	1272
Saline3	27664	26491	0.9576	251	252.94	256	556	1272
Saline4	23170	22441	0.9685	251	252.96	284	509	1272
Saline5	26971	26009	0.9643	251	252.97	283	557	1272
Saline6	28027	27036	0.9646	249	252.93	254	573	1272
Saline7	28224	26982	0.956	231	252.92	255	521	1272
Saline8	22793	22041	0.967	231	252.94	284	537	1272
Saline9	28482	27460	0.9641	250	252.93	274	535	1272
Saline10	32870	31567	0.9604	251	252.9	254	580	1272
Saline11	26716	25687	0.9615	218	252.98	254	569	1272
Trp1	24986	24052	0.9626	247	252.93	259	574	1272
Trp2	27221	26112	0.9593	218	252.92	255	549	1272
Trp3	24834	23827	0.9595	250	253.09	254	495	1272
Trp4	25552	24529	0.96	251	252.93	254	552	1272
Trp5	24596	23694	0.9633	249	252.91	254	465	1272
Trp6	31506	30074	0.9545	251	252.94	255	615	1272
Trp7	28346	27073	0.9551	250	252.92	254	618	1272
Trp8	23844	22964	0.9631	250	252.9	255	561	1272
Trp9	25643	24497	0.9553	250	252.94	256	604	1272
Trp10	25662	24559	0.957	244	252.87	254	575	1272
Trp11	28901	27731	0.9595	251	252.92	254	531	1272
Trp12	26476	25551	0.9651	251	252.98	255	563	1272
Trp13	26229	25107	0.9572	251	252.91	282	504	1272
