# Supplementary material for: Embryonic Exposure to Tryptophan Yields Bullying Victimization via Reprogramming the Microbiota-Gut-Brain Axis in a Chicken Model
Source: Nutrients. 2022 Feb 4;14(3):661. doi: 10.3390/nu14030661 (PMC8839409; doi:10.3390/nu14030661)
Supplement: Supplementary file 1 [file nutrients-14-00661-s001.zip › Supplementary Table S4.xlsx]

## Sheet: Sheet1
Supplementary Table S4. The top 30 abundant genera listed in each sample
Taxonomy	Saline1	Saline2	Saline3	Saline4	Saline5	Saline6	Saline7	Saline8	Saline9	Saline10	Saline11	Trp1	Trp2	Trp3	Trp4	Trp5	Trp6	Trp7	Trp8	Trp9	Trp10	Trp11	Trp12	Trp13
others	0.264852	0.408815	0.367332	0.483936	0.453266	0.333518	0.227411	0.537725	0.238638	0.27855	0.261416	0.345917	0.345129	0.400218	0.228383	0.363172	0.222717	0.332545	0.278523	0.311957	0.299239	0.268688	0.315369	0.360895
Faecalibacterium	0.194301	0.157301	0.167868	0.0566374	0.105886	0.0437565	0.294048	0.085341	0.3189	0.296132	0.28166	0.150091	0.141965	0.118647	0.325288	0.169579	0.308572	0.203081	0.224221	0.125526	0.195122	0.252137	0.231106	0.167404
Bacteroides	0.153108	0.0988674	0.169982	0.257386	0.0822792	0.276335	0.0424357	0.118552	0.0613256	0.0790699	0.0838946	0.222102	0.243949	0.255592	0.0488401	0.172322	0.113254	0.108115	0.0468559	0.13467	0.0899467	0.104504	0.120856	0.168997
[Ruminococcus]_torques_group	0.0839371	0.0285312	0.0534144	0.0241522	0.138144	0.0727918	0.156475	0.0456422	0.13496	0.0710552	0.0993109	0.10311	0.0593214	0.0623243	0.0950711	0.0351144	0.0882157	0.0832933	0.122932	0.106748	0.106885	0.107209	0.0576494	0.0359262
Ruminococcaceae_UCG-014	0.0360174	0.171692	0.0565098	0.0678669	0.0434465	0.0917665	0.0370988	0.0824826	0.0144574	0.0402636	0.0262779	0.0354648	0.0258119	0.0280354	0.044478	0.095636	0.0169249	0.0438075	0.0221216	0.0743765	0.0351399	0.0623851	0.0673163	0.106225
Erysipelatoclostridium	0.0393638	0.0216058	0.0183459	0.00935787	0.0172633	0.0117621	0.0212734	0.0169684	0.0314275	0.0267685	0.0425118	0.0226592	0.0184972	0.0107021	0.0221371	0.0135477	0.0229102	0.0191335	0.0393224	0.0254317	0.0408404	0.0258555	0.0142069	0.0148166
Subdoligranulum	0.0156282	0.0115423	0.0111359	0.00588209	0.00642085	0.00540021	0.0362834	0.00426478	0.024472	0.0226819	0.0107058	0.0103526	0.00589767	0.0230831	0.0159403	0.0145184	0.019585	0.00494958	0.0331388	0.0171858	0.0271184	0.0159388	0.0156941	0.0171267
Negativibacillus	0.0124198	0.00569903	0.0177796	0.00445613	0.0138029	0.0132786	0.0189386	0.00617032	0.0141661	0.0103906	0.0114065	0.00819059	0.00662531	0.00251815	0.0145542	0.0254495	0.0104077	0.0093451	0.0143703	0.00759277	0.0140885	0.0128737	0.0110759	0.0238181
Sellimonas	0.0159387	0.00472515	0.0057378	0.00231719	0.0075743	0.00673177	0.023386	0.00385645	0.0219956	0.0233472	0.0116012	0.0071096	0.00348499	0.00889747	0.0164703	0.0122394	0.0211478	0.0153659	0.0259972	0.0126546	0.0200741	0.0137031	0.0145591	0.0101167
Ruminococcaceae_UCG-005	0.0158007	0.00389554	0.0027179	0.00623858	0.00223	0.00565912	0.00644874	0.00471848	0.0104516	0.0241391	0.0294702	0.011392	0.0228248	0.00935913	0.0324922	0.00953828	0.0249717	0.0250434	0.00931893	0.0152264	0.0255711	0.00811366	0.0303706	0.00924045
Butyricicoccus	0.0210446	0.00548261	0.00498282	0.00204982	0.00357569	0.0117251	0.00911719	0.00517218	0.0119446	0.0139703	0.018414	0.00690171	0.0400965	0.0175431	0.0113743	0.0100447	0.0145973	0.00997304	0.0442867	0.0192268	0.0171831	0.0114673	0.00426598	0.0094396
Ruminiclostridium_5	0.0119023	0.00396768	0.0106829	0.00222806	0.0111115	0.00724959	0.0105997	0.00435552	0.0112163	0.00510026	0.0147545	0.00361716	0.00857843	0.00369329	0.0122304	0.00738584	0.0104409	0.00812618	0.00953667	0.0100829	0.00879515	0.00609426	0.0045008	0.00645238
Ruminococcus_1	0.00524391	0.00584331	0.0118531	0.0118979	0.0168788	0.0135745	0.00255726	0.0128397	0.00211216	0.00437165	0.00264725	0.00324297	0.00160846	0.000377723	0.00301684	0.00135055	0.00182882	0.0110442	0.00396272	0.0112259	0.000692211	0.00165879	0.00281789	0.00159318
GCA-900066575	0.0127303	0.00688934	0.0195538	0.00320841	0.00403706	0.00488238	0.0103773	0.00376571	0.00841224	0.00605062	0.00840892	0.00490604	0.00980392	0.000839384	0.00839822	0.0103824	0.00585223	0.0118199	0.0048772	0.00538841	0.0114826	0.0106379	0.0100192	0.0112319
Blautia	0.0119023	0.00349877	0.00547356	0.00151508	0.00634396	0.0101346	0.0136758	0.00158795	0.00990532	0.0123864	0.0118737	0.00698487	0.0108379	0.00205649	0.0139019	0.0062041	0.0116047	0.00568832	0.00823027	0.0124505	0.016043	0.00728427	0.0135415	0.00601426
Ruminiclostridium_9	0.0109363	0.00440052	0.00739874	0.00583753	0.00715137	0.00858115	0.00589282	0.00294905	0.00892207	0.00833149	0.00692958	0.00498919	0.00624234	0.00360935	0.00864283	0.00384063	0.00964288	0.00727662	0.00592231	0.00698045	0.00631133	0.00584184	0.0048139	0.00374398
Anaerostipes	0.00331194	0.00541047	0.00400136	0.00106947	0.00699758	0.00380974	0.0123416	0.00957307	0.0094319	0.00684259	0.0143652	0.010311	0.00206801	0.00293784	0.00550369	0.000717481	0.0121035	0.0165479	0.0177234	0.00934808	0.00549697	0.00735639	0.00500959	0.000637272
Shuttleworthia	0.00758987	0.0064565	0.00415235	0.00360946	0.00419086	0.00588105	0.00622637	0.0068055	0.00415149	0.0108658	0.00984934	0.00498919	0.00283395	0.00369329	0.0111705	0.00493796	0.011505	0.0146271	0.0117575	0.0105727	0.0172238	0.0161552	0.00923643	0.00446091
Eisenbergiella	0.00620989	0.0049055	0.0152127	0.00619402	0.00219155	0.0066208	0.00830183	0.00254072	0.00411508	0.00567048	0.00576167	0.00174622	0.00409773	0.0039451	0.00468833	0.0110577	0.00465518	0.00768293	0.004224	0.00534759	0.00346105	0.00667123	0.00403115	0.0108336
[Eubacterium]_coprostanoligenes_group	0.00900435	0.00988313	0.00626628	0.00369859	0.0054981	0.00258914	0.010192	0.00553514	0.00335033	0.00395983	0.00607311	0.00278563	0.00118719	0.0038192	0.00994741	0.00662615	0.012968	0.00528202	0.00701097	0.010042	0.0111975	0.0097364	0.0115064	0.0055363
Oscillibacter	0.00821086	0.00894532	0.00905968	0.00387683	0.0111115	0.00551117	0.00381736	0.00512681	0.002622	0.00395983	0.00338693	0.00228671	0.0022212	0.00335754	0.00358759	0.00645733	0.00591873	0.0054667	0.00448528	0.00530677	0.00443829	0.00457971	0.00395288	0.00609392
Alistipes	0.00286345	0.00472515	0.00305764	0.00819928	0.0120343	0.00965379	0.000592988	0.0147452	0.001311	0.00190072	0.00190758	0.00619491	0.00195312	0.00881353	0.00146765	0.0017304	0.00488794	0.00620544	0.00465947	0.00453117	0.00138442	0.00266849	0.00289617	0.00123472
Lachnoclostridium	0.00841786	0.00252489	0.00517157	0.00231719	0.00576723	0.0066208	0.00585576	0.00167869	0.00648216	0.00411822	0.00665706	0.004615	0.00938266	0.00239224	0.00627828	0.00422048	0.0112057	0.00494958	0.00600941	0.00624566	0.00447901	0.00544517	0.0066925	0.00430159
Peptococcus	0.00427793	0.00367912	0.00468084	0.0109621	0.00384482	0.0140923	0.00233489	0.00480922	0.00182083	0.00402319	0.000661813	0.000665225	7.65931e-05	0.000629538	0.00114151	0.00291213	0.0012303	0.00361984	0.00117575	0.00424542	0.000977238	0.00180304	0.00363978	0.00314653
Lactobacillus	0.0136273	0.00140672	0.00226492	0.000712981	0.00161483	0.00414262	0.00478097	0.00281294	0.0117626	0.00522698	0.00218009	0.00207883	0.005553	0.00726067	0.0189979	0.000844096	0.00668351	0.007055	0.0188556	0.0268196	0.0108311	0.00746457	0.00242652	0.000438125
Dorea	0.00803836	0.00111816	0.0027934	0.000490174	0.0021531	0.00355082	0.0122304	0.0009074	0.0105972	0.00655748	0.00182972	0.004615	0.00788909	0.00247618	0.00945819	0.000717481	0.0050542	0.00458021	0.00396272	0.00514349	0.00166945	0.00364213	0.00673163	0.00111523
Ruminiclostridium	0.00524391	0.00147886	0.00452984	0.00409964	0.00272982	0.00503033	0.00555926	0.00113425	0.00469774	0.00529033	0.00498307	0.00174622	0.00314032	0.00125908	0.00444372	0.00113953	0.00691627	0.00831086	0.00230796	0.00457199	0.00447901	0.00468789	0.00403115	0.00187199
Ruminococcaceae_UCG-010	0.00293245	0.00317415	0.00237817	0.00686244	0.00553655	0.00628791	0.00229783	0.00548977	0.00294975	0.00300947	0.00291976	0.0053218	0.00229779	0.00314769	0.0029353	0.00219465	0.00325863	0.00520814	0.00396272	0.00318406	0.00443829	0.00310122	0.00270048	0.00207114
Flavonifractor	0.00369144	0.000973885	0.00415235	0.00106947	0.0127264	0.00588105	0.00455859	0.00140647	0.00386016	0.00266101	0.00249153	0.00203725	0.00191483	0.00297981	0.00301684	0.00333418	0.00335838	0.00325047	0.004224	0.00257174	0.00724785	0.0030291	0.00144808	0.00322619
[Eubacterium]_hallii_group	0.00224246	0.001551	0.00124571	0.000623858	0.0032681	0.00122059	0.0037803	0.00068055	0.00589949	0.00836316	0.00669599	0.0026609	0.00179994	0.00260209	0.00595214	0.00240567	0.00329188	0.00380453	0.0106689	0.00330653	0.00366464	0.00793336	0.00469649	0.00155335
CHKCI001	0.00921134	0.00100996	0.000264241	0.00124772	0.000922758	0.00196035	0.00111185	0.00036296	0.00364166	0.00494187	0.00895395	0.000914685	0.00291054	0.00318966	0.010192	0.000379843	0.00428942	0.00480183	0.00535621	0.00204107	0.00447901	0.00133425	0.0128371	0.000438125
